# Supplementary material for: Game controller modification for fMRI hyperscanning experiments in a cooperative virtual reality environment
Source: MethodsX. 2014 Nov 4;1:292–9. doi: 10.1016/j.mex.2014.10.009 (PMC4473038; doi:10.1016/j.mex.2014.10.009)
Supplement: Supplementary file 1 [file mmc1.zip]

Archive with 37 entries (34 files):
- mmc1/
- mmc1/.DS_Store
- __MACOSX/
- __MACOSX/mmc1/
- __MACOSX/mmc1/._.DS_Store
- mmc1/enumser.obj
- __MACOSX/mmc1/._enumser.obj
- mmc1/fullRespawn.sqf
- __MACOSX/mmc1/._fullRespawn.sqf
- mmc1/init_script.sqf
- __MACOSX/mmc1/._init_script.sqf
- mmc1/message.sqf
- __MACOSX/mmc1/._message.sqf
- mmc1/mission.sqf
- __MACOSX/mmc1/._mission.sqf
- mmc1/readme.txt
- __MACOSX/mmc1/._readme.txt
- mmc1/serialTeensy_ino.ino
- __MACOSX/mmc1/._serialTeensy_ino.ino
- mmc1/teensyTTL.h
- __MACOSX/mmc1/._teensyTTL.h
- mmc1/vbsTeensyTTL.cpp
- __MACOSX/mmc1/._vbsTeensyTTL.cpp
- mmc1/vbsTeensyTTL.dll
- __MACOSX/mmc1/._vbsTeensyTTL.dll
- mmc1/vbsTeensyTTL.exp
- __MACOSX/mmc1/._vbsTeensyTTL.exp
- mmc1/vbsTeensyTTL.h
- __MACOSX/mmc1/._vbsTeensyTTL.h
- mmc1/vbsTeensyTTL.lib
- __MACOSX/mmc1/._vbsTeensyTTL.lib
- mmc1/vbsTeensyTTL.log
- __MACOSX/mmc1/._vbsTeensyTTL.log
- mmc1/vbsTeensyTTL.obj
- __MACOSX/mmc1/._vbsTeensyTTL.obj
- mmc1/vbsTeensyTTL.pdb
- __MACOSX/mmc1/._vbsTeensyTTL.pdb
