# Supplementary material for: Game controller modification for fMRI hyperscanning experiments in a cooperative virtual reality environment
Source: MethodsX. 2014 Nov 4;1:292–9. doi: 10.1016/j.mex.2014.10.009 (PMC4473038; doi:10.1016/j.mex.2014.10.009)
Supplement: Supplementary file 1 [file mmc1.zip › mmc1/fullRespawn.sqf]

//Joe Snider and Nick Guo
//2/14
//
//VBS2 plugin to respawn the bad guys around the cargo ship and start the players.

/*
To the extent possible under law, the author(s) have dedicated all copyright and related and neighboring 
rights to this software to the public domain worldwide.This software is distributed without any warranty.
You should have received a copy of the CC0 Public Domain Dedication along with this software.
If not, see <http://creativecommons.org/publicdomain/zero/1.0/>.
*/

#include "\vbs2\headers\function_library.hpp"

//todo: should probably place markers in case the boat moves
badGuyX = [2542, 2551.45, 2559.45, 2568.52];
badGuyY = [1286.1, 1256.84, 1226.67, 1196.8];
badGuyZ = 15.76;
badGuyPos = [0];

badGuyC = [];

nn = 0;
{
  _xx = _x;
  {
    badGuyPos set [nn, [[_xx, _x, 15.76], (nn%2)]];
	badGuyC set [nn, nn];
    nn = nn + 1;
  } forEach badGuyY;
} forEach badGuyX;

for [{_i=0}, {_i<nn}, {_i=_i+1}] do {
  _j=floor(random nn);
  q = badGuyC select _j;
  badGuyC set [_j, (badGuyC select _i)];
  badGuyC set [_i, q];
};

characters = allUnits;

nid = 0;
{

  if (!(isPlayerControlled _x)) then
  {
    respawn _x;
    _np = badGuyPos select (badGuyC select nid);//call fn_vbs_selectRandom;
	nid = nid + 1;
    //while { ((_np select 2) == 1) } do {
    //  _np = _badGuyPos call fn_vbs_selectRandom;
    //};

	sleep 0.1;
    _x SetPosASL (_np select 0);

[-1, 5000] diagMessage (format ["%1 %2 %3 %4", (((_np select 0) select 0) numToStr "6.2f"), (((_np select 0) select 1) numToStr "6.2f"), (((_np select 0) select 2) numToStr "6.2f"), ((_np select 1) numToStr "10.5f")]);
    
    if( (_np select 1) == 0 ) then
    {
      _x setDir 90;
    } else {
      _x setDir 270;
    };

  }
  else
  {
  };
} 
forEach characters;


respawn player1;
respawn player2;
