# Supplementary material for: Game controller modification for fMRI hyperscanning experiments in a cooperative virtual reality environment
Source: MethodsX. 2014 Nov 4;1:292–9. doi: 10.1016/j.mex.2014.10.009 (PMC4473038; doi:10.1016/j.mex.2014.10.009)
Supplement: Supplementary file 1 [file mmc1.zip › mmc1/init_script.sqf]

//Joe Snider and Nick Guo
//2/14
//
//VBS2 plugin that initializes the units. Set the combatMode as described below to prevent shooting.
//Also sets the keys (including forcing a respawn).

/*
To the extent possible under law, the author(s) have dedicated all copyright and related and neighboring 
rights to this software to the public domain worldwide.This software is distributed without any warranty.
You should have received a copy of the CC0 Public Domain Dedication along with this software.
If not, see <http://creativecommons.org/publicdomain/zero/1.0/>.
*/


loadPlugins;

characters = allUnits;

{

  if (!(isPlayerControlled _x)) then
  {
    _x disableAI "MOVE";
    _x disableAI "AUTOTARGET";
    _x setExperience 0;
    _x setTraining 0;
    _x setCombatMode "BLUE";	//No shooting
    //_x setCombatMode "GREEN";	//shooting
    _x setUnitPos "UP";

    _x addEventHandler ["Killed", {AARaddBookMark[AARcurrentTime, "cargoship", "enemy neutralized"]}];
  }
  else
  {
    publicExec ["true", "_x allowDamage false"];  
    _x setWeaponSafety false;
    _grp = createGroup east;
    //val = ceil (random 1000000);
    //(typeOf _x) createUnit [[2350,2150,3], group _x, format["this setUnitName p%1", val] ];
    

    //publicExec ["true", format["p%1 setPos (_x modelToWorldASL2 [0,0,0])", val]];
  };
} 
forEach characters;


"UserDefAction1" bindKey "['GO'] execVM 'message.sqf'";

"UserDefAction2" bindKey "['READY'] execVM 'message.sqf'";

"UserDefAction3" bindKey "['CLEAR'] execVM 'message.sqf'";


"UserDefAction20" bindkey "execVM 'fullRespawn.sqf'";


player1 addEventHandler ["Fired", {AARaddBookMark[AARcurrentTime, "cargoship", "player1-fired"]}];
player2 addEventHandler ["Fired", {AARaddBookMark[AARcurrentTime, "cargoship", "player2-fired"]}];

player1 addEventHandler ["Hit", {AARaddBookMark[AARcurrentTime, "cargoship", "player1-damaged"]}];
player2 addEventHandler ["Hit", {AARaddBookMark[AARcurrentTime, "cargoship", "player2-damaged"]}];

player1 addEventHandler ["killed", {AARaddBookMark[AARcurrentTime, "cargoship", "player1-killed"]}];
player2 addEventHandler ["killed", {AARaddBookMark[AARcurrentTime, "cargoship", "player2-killed"]}];

player1 addEventHandler ["killed", {respawn player1}];
player2 addEventHandler ["killed", {respawn player2}];

player1 addEventHandler ["respawn", {player1 setPosASL [2561, 1307.13, 15.76]}];
player2 addEventHandler ["respawn", {player2 setPosASL [2549.01, 1307.22, 15.76]}];

pluginFunction ["vbsTeensyTTL","doublefire"];

AARrecord;


echo "initialization successful"; 
