# Supplementary material for: Game controller modification for fMRI hyperscanning experiments in a cooperative virtual reality environment
Source: MethodsX. 2014 Nov 4;1:292–9. doi: 10.1016/j.mex.2014.10.009 (PMC4473038; doi:10.1016/j.mex.2014.10.009)
Supplement: Supplementary file 1 [file mmc1.zip › mmc1/message.sqf]

//Joe Snider and Nick Guo
//2/14
//
//VBS2 plugin to send out a message.

/*
To the extent possible under law, the author(s) have dedicated all copyright and related and neighboring 
rights to this software to the public domain worldwide.This software is distributed without any warranty.
You should have received a copy of the CC0 Public Domain Dedication along with this software.
If not, see <http://creativecommons.org/publicdomain/zero/1.0/>.
*/
message = _this select 0;

publicExec ["true", format["hint '%1'", message]];
AARaddBookMark[AARcurrentTime, "cargoship", message];


sleep 5.0;

publicExec ["true", "hint ''"];
