# Supplementary material for: Game controller modification for fMRI hyperscanning experiments in a cooperative virtual reality environment
Source: MethodsX. 2014 Nov 4;1:292–9. doi: 10.1016/j.mex.2014.10.009 (PMC4473038; doi:10.1016/j.mex.2014.10.009)
Supplement: Supplementary file 1 [file mmc1.zip › mmc1/mission.sqf]

//Joe Snider and Nick Guo
//2/14
//
//VBS2 plugin that loads the task (cargo ship etc...)

/*
To the extent possible under law, the author(s) have dedicated all copyright and related and neighboring 
rights to this software to the public domain worldwide.This software is distributed without any warranty.
You should have received a copy of the CC0 Public Domain Dedication along with this software.
If not, see <http://creativecommons.org/publicdomain/zero/1.0/>.
*/

activateAddons [ 
  "vbs2_people_nl_navy_sailor",
  "vbs2_people_afg_afg_man",
  "cabuildings",
  "desert2_buildings",
  "vbs2_vehicles_water_ships_container_ship",
  "vbs2_structures_bridges",
  "vbs2_structures_buildings_bld_oostdorp"
];

_missionVersion = 9;
setMissionVersion 9;
if (!isNil "_map") then
{
  call compile preProcessFile "\vbs2\editor\Data\Scripts\init_global.sqf";
  initAmbientLife;
};

_func_COC_Create_Unit = compile preprocessFile "\vbs2\editor\data\scripts\unit\create_Unit.sqf";
_func_COC_Update_Unit = compile preprocessFile "\vbs2\editor\data\scripts\unit\update_Unit.sqf";
_func_COC_Delete_Unit = compile preprocessFile "\vbs2\editor\data\scripts\unit\delete_Unit.sqf";
_func_COC_Import_Unit = compile preprocessFile "\vbs2\editor\data\scripts\unit\import_Unit.sqf";
_func_COC_UpdatePlayability_Unit = compile preprocessFile "\vbs2\editor\data\scripts\unit\updateUnitPlayability.sqf";
_func_COC_Create_Group = compile preprocessFile "\vbs2\editor\data\scripts\group\create_Group.sqf";
_func_COC_Update_Group = compile preprocessFile "\vbs2\editor\data\scripts\group\update_Group.sqf";
_func_COC_Delete_Group = compile preprocessFile "\vbs2\editor\data\scripts\group\delete_Group.sqf";
_func_COC_Delete_Group_Only = compile preprocessFile "\vbs2\editor\data\scripts\group\delete_Group_Only.sqf";
_func_COC_Attach_Group = compile preprocessFile "\vbs2\editor\data\scripts\group\attach_Group.sqf";
_func_COC_Group_OnCatChanged = compile preprocessFile "\vbs2\editor\data\scripts\group\groupOnCatChanged.sqf";
_func_COC_Group_OnTypeChanged = compile preprocessFile "\vbs2\editor\data\scripts\group\groupOnTypeChanged.sqf";
_func_COC_Group_OnNewCatChanged = compile preprocessFile "\vbs2\editor\data\scripts\group\groupOnNewSideOrCatChanged.sqf";
_func_COC_Group_OnNewTypeChanged = compile preprocessFile "\vbs2\editor\data\scripts\group\groupOnNewTypeChanged.sqf";
_func_COC_Group_OnCreateInit = compile preprocessFile "\vbs2\editor\data\scripts\group\groupCreateOnInit.sqf";
_func_COC_Group_Selected = compile preprocessFile "\vbs2\editor\data\scripts\group\groupFromSelected.sqf";
_func_COC_SubTeam_Join = compile preprocessFile "\vbs2\editor\data\scripts\subteam\subTeamJoin.sqf";
_func_COC_Waypoint_Assign = compile preprocessFile "\vbs2\editor\data\scripts\waypoint\waypointAssign.sqf";
_func_COC_Waypoint_Update = compile preprocessFile "\vbs2\editor\data\scripts\waypoint\waypointUpdate.sqf";
_func_COC_Waypoint_Draw = compile preprocessFile "\vbs2\editor\data\scripts\waypoint\waypointDraw.sqf";
_func_COC_Waypoint_Delete = compile preprocessFile "\vbs2\editor\data\scripts\waypoint\waypointDelete.sqf";
_func_COC_Waypoint_Move = compile preprocessFile "\vbs2\editor\Data\Scripts\waypoint\waypointMove.sqf";
_func_COC_Waypoint_Load_Branched = compile preprocessFile "\vbs2\editor\Data\Scripts\waypoint\waypointGetBranched.sqf";
_func_COC_Waypoint_Find_Config = compile preprocessFile "\vbs2\editor\Data\Scripts\waypoint\waypointFindConfigEntry.sqf";
_func_COC_Marker_Create = compile preprocessFile "\vbs2\editor\data\scripts\marker\markerCreate.sqf";
_func_COC_Marker_Update = compile preprocessFile "\vbs2\editor\data\scripts\marker\markerUpdate.sqf";
_func_COC_Marker_SetDrawIcons = compile preprocessFile "\vbs2\editor\data\scripts\marker\markerSetDrawIcons.sqf";
_func_COC_Marker_DlgChanged = compile preprocessFile "\vbs2\editor\data\scripts\marker\markerDlgChanged.sqf";
_func_COC_Marker_Tactical_Create = compile preprocessFile "\vbs2\editor\data\scripts\marker\markerCreateTactical.sqf";
_func_COC_Marker_Tactical_Update = compile preprocessFile "\vbs2\editor\data\scripts\marker\markerUpdateTactical.sqf";
_func_COC_Marker_Tactical_SetDrawIcons = compile preprocessFile "\vbs2\editor\data\scripts\marker\markerSetDrawIconsTactical.sqf";
_getCrew = compile preprocessFile "\vbs2\editor\Data\Scripts\vehicle\getCrew.sqf";
_func_COC_Vehicle_Create = compile preprocessFile "\vbs2\editor\Data\Scripts\vehicle\vehicleCreate.sqf";
_func_COC_Vehicle_Update = compile preprocessFile "\vbs2\editor\Data\Scripts\vehicle\processVehicleJoin.sqf";
_func_COC_Vehicle_Occupy = compile preprocessFile "\vbs2\editor\data\scripts\vehicle\occupyVehicle.sqf";
_func_COC_Vehicle_Delete = compile preprocessFile "\vbs2\editor\data\scripts\vehicle\vehicleDelete.sqf";
_func_COC_Vehicle_UnJoin = compile preprocessFile "\vbs2\editor\data\scripts\vehicle\vehicleUnJoinGrp.sqf";
_func_COC_Vehicle_GetInEH = preprocessFile "\vbs2\editor\data\scripts\vehicle\getIn.sqf";
_func_COC_Vehicle_GetOutEH = preprocessFile "\vbs2\editor\data\scripts\vehicle\getOut.sqf";
_func_COC_Vehicle_OnTypeChanged = compile preprocessFile "\vbs2\editor\data\scripts\vehicle\vehicleOnTypeChanged.sqf";
_func_COC_Vehicle_UpdatePlayability = compile preprocessFile "\vbs2\editor\data\scripts\vehicle\updateCrewPlayability.sqf";
_func_COC_Import_Vehicle = compile preprocessFile "\vbs2\editor\data\scripts\vehicle\import_Vehicle.sqf";
_func_COC_Vehicle_Set_Arcs = compile preprocessFile "\vbs2\editor\data\scripts\vehicle\arcs\setGunnerArcs.sqf";
_func_COC_Trigger_SetDisplayName = compile preprocessFile "\vbs2\editor\data\scripts\trigger\setDisplayName.sqf";
_func_COC_Trigger_Create = compile preprocessFile "\vbs2\editor\data\scripts\trigger\createTrigger.sqf";
_func_COC_IED_Create = compile preprocessFile "\vbs2\editor\data\scripts\ied\iedCreate.sqf";
_func_COC_Set_Display_Names = compile preprocessFile "\vbs2\editor\data\scripts\ui\setDisplayNames.sqf";
_func_COC_Set_Color = compile preprocessFile "\vbs2\editor\data\scripts\ui\setColor.sqf";
_func_COC_PlaceObjOnObj = compile preprocessFile "\vbs2\editor\Data\Scripts\vehicle\placeObjOnObj.sqf";
_func_COC_Draw_Distance = compile preprocessFile "\vbs2\editor\Data\Scripts\distance\drawDistance.sqf";
_func_COC_LookAt_Create = compile preprocessFile "\vbs2\editor\Data\Scripts\lookAt\lookAtCreate.sqf";
private["_allWaypoints"];

_object_5 = objNull;
if (true) then
{
  _object_5 = ["_object_5", false, "vbs2_ContainerShip_Cargo_StaticComplete", [2555.27683, 1249.65196, 10.25226], [], 0, "CAN_COLLIDE", 0.00000, "", 1, 1, 1, "UNKNOWN", "DEFAULT", "", 0, "", "", "NO CHANGE", "UNCHANGED", true, 1, "on", "on", [], [], [], [],[0.00000,1.45840,0.00000], [0.00000,0.00000,1.45840], ['container',"", 'offset',[0,0,0], 'rotated',"", 'stacked',"", 'hide',false, 'align_x',"", 'align_y',"", 'search_editor_args',""], ['V_ID','','V_TYPE', "", 'V_ACTION', "", 'V_POS','[0,0,0]', 'POS_ASL2', '[0,0,0]', 'V_VDIR','[0,0,0]', 'V_VUP','[0,0,1]', 'CLIPLAND', false,'V_SCALE','[1,1,1]'],"[1.45840179920197,1.45840179920197,1.45840179920197]"] call _func_COC_Vehicle_Create;
};

_object_13 = objNull;
if (true) then
{
  _object_13 = ["_object_13", false, "vbs2_struct_Bridges_mst_ponton_stred50m", [2553.66902, 1248.26002, -53.63060], [], 0, "CAN_COLLIDE", 0.00000, "", 1.00000, 1.00000, 1.00000, "UNKNOWN", "DEFAULT", "", 0, "", "", "NO CHANGE", "UNCHANGED", true, 1.00000, "off", "on", [], [], [], [],[0.00000,2.97772,0.00000], [0.00000,0.00000,2.97772], ['container',"", 'offset',[0,0,0], 'rotated',"", 'stacked',"", 'hide',false, 'align_x',"", 'align_y',"", 'search_editor_args',""], ['V_ID','','V_TYPE', "", 'V_ACTION', "", 'V_POS','[0,0,0]', 'POS_ASL2', '[0,0,0]', 'V_VDIR','[0,0,0]', 'V_VUP','[0,0,1]', 'CLIPLAND', false,'V_SCALE','[1,1,1]'],"[2.97772264480591,2.97772264480591,2.97772264480591]"] call _func_COC_Vehicle_Create;
};

private ["_strCommander", "_strDriver", "_strGunner", "_strCargo"];
_strCommander = ""; _strDriver = ""; _strGunner = ""; _strCargo = "";
_unit_15 = (
[
	"_unit_15", true, "VBS2_NL_RNLN_VBSS_B_MP5", [2549.00913, 1307.22120, 15.71572], [], 0, "CAN_COLLIDE", -106.46939, "player2", 1.00000,
	1.00000, -1, "UNKNOWN", "", "PRIVATE", 1, _strCommander, _strDriver, _strGunner, _strCargo, false, true, "", "west", "", [], "", "NO CHANGE", "SAFE", "Auto", 1.00000,
	0.77778, 0.20000, 0.51778, 0.20000, [], "", [], 0.75000, 1.82000, 0.00000
] + []) call _func_COC_Create_Unit;

_object_14 = objNull;
if (true) then
{
  _object_14 = ["_object_14", false, "Land_oostdorp_wall_brick_white", [2555.39839, 1308.61583, 15.71473], [], 0, "CAN_COLLIDE", -89.98567, "", 1.00000, 1.00000, 1.00000, "UNKNOWN", "DEFAULT", "", 0, "", "", "NO CHANGE", "UNCHANGED", true, 1.00000, "on", "on", [], [], [], [],[-1.00000,0.00025,0.00000], [0.00000,0.00000,1.00000], ['container',"", 'offset',[0,0,0], 'rotated',"", 'stacked',"", 'hide',false, 'align_x',"", 'align_y',"", 'search_editor_args',""], ['V_ID','','V_TYPE', "", 'V_ACTION', "", 'V_POS','[0,0,0]', 'POS_ASL2', '[0,0,0]', 'V_VDIR','[0,0,0]', 'V_VUP','[0,0,1]', 'CLIPLAND', false,'V_SCALE','[1,1,1]'],""] call _func_COC_Vehicle_Create;
};

_object_16 = objNull;
if (true) then
{
  _object_16 = ["_object_16", false, "Land_oostdorp_wall_brick_white", [2555.16975, 1287.64040, 16.01699], [], 0, "CAN_COLLIDE", -89.98567, "", 1.00000, 1.00000, 1.00000, "UNKNOWN", "DEFAULT", "", 0, "", "", "NO CHANGE", "UNCHANGED", true, 1.00000, "on", "on", [], [], [], [],[-1.00000,0.00025,0.00000], [0.00000,0.00000,1.00000], ['container',"", 'offset',[0,0,0], 'rotated',"", 'stacked',"", 'hide',false, 'align_x',"", 'align_y',"", 'search_editor_args',""], ['V_ID','','V_TYPE', "", 'V_ACTION', "", 'V_POS','[0,0,0]', 'POS_ASL2', '[0,0,0]', 'V_VDIR','[0,0,0]', 'V_VUP','[0,0,1]', 'CLIPLAND', false,'V_SCALE','[1,1,1]'],""] call _func_COC_Vehicle_Create;
};

_object_18 = objNull;
if (true) then
{
  _object_18 = ["_object_18", false, "Land_oostdorp_wall_brick_white", [2555.25054, 1257.90038, 16.07775], [], 0, "CAN_COLLIDE", -89.98567, "", 1.00000, 1.00000, 1.00000, "UNKNOWN", "DEFAULT", "", 0, "", "", "NO CHANGE", "UNCHANGED", true, 1.00000, "on", "on", [], [], [], [],[-1.00000,0.00025,0.00000], [0.00000,0.00000,1.00000], ['container',"", 'offset',[0,0,0], 'rotated',"", 'stacked',"", 'hide',false, 'align_x',"", 'align_y',"", 'search_editor_args',""], ['V_ID','','V_TYPE', "", 'V_ACTION', "", 'V_POS','[0,0,0]', 'POS_ASL2', '[0,0,0]', 'V_VDIR','[0,0,0]', 'V_VUP','[0,0,1]', 'CLIPLAND', false,'V_SCALE','[1,1,1]'],""] call _func_COC_Vehicle_Create;
};

_object_20 = objNull;
if (true) then
{
  _object_20 = ["_object_20", false, "Land_oostdorp_wall_brick_white", [2555.33523, 1227.90211, 16.05643], [], 0, "CAN_COLLIDE", -89.98567, "", 1.00000, 1.00000, 1.00000, "UNKNOWN", "DEFAULT", "", 0, "", "", "NO CHANGE", "UNCHANGED", true, 1.00000, "on", "on", [], [], [], [],[-1.00000,0.00025,0.00000], [0.00000,0.00000,1.00000], ['container',"", 'offset',[0,0,0], 'rotated',"", 'stacked',"", 'hide',false, 'align_x',"", 'align_y',"", 'search_editor_args',""], ['V_ID','','V_TYPE', "", 'V_ACTION', "", 'V_POS','[0,0,0]', 'POS_ASL2', '[0,0,0]', 'V_VDIR','[0,0,0]', 'V_VUP','[0,0,1]', 'CLIPLAND', false,'V_SCALE','[1,1,1]'],""] call _func_COC_Vehicle_Create;
};

_object_22 = objNull;
if (true) then
{
  _object_22 = ["_object_22", false, "Land_oostdorp_wall_brick_white", [2555.41971, 1197.63917, 16.03919], [], 0, "CAN_COLLIDE", -89.98567, "", 1.00000, 1.00000, 1.00000, "UNKNOWN", "DEFAULT", "", 0, "", "", "NO CHANGE", "UNCHANGED", true, 1.00000, "on", "on", [], [], [], [],[-1.00000,0.00025,0.00000], [0.00000,0.00000,1.00000], ['container',"", 'offset',[0,0,0], 'rotated',"", 'stacked',"", 'hide',false, 'align_x',"", 'align_y',"", 'search_editor_args',""], ['V_ID','','V_TYPE', "", 'V_ACTION', "", 'V_POS','[0,0,0]', 'POS_ASL2', '[0,0,0]', 'V_VDIR','[0,0,0]', 'V_VUP','[0,0,1]', 'CLIPLAND', false,'V_SCALE','[1,1,1]'],""] call _func_COC_Vehicle_Create;
};

private ["_strCommander", "_strDriver", "_strGunner", "_strCargo"];
_strCommander = ""; _strDriver = ""; _strGunner = ""; _strCargo = "";
_unit_16 = (
[
	"_unit_16", true, "VBS2_NL_RNLN_VBSS_B_MP5", [2561.91513, 1308.05815, 15.82385], [], 0, "CAN_COLLIDE", 86.53011, "player1", 1.00000,
	1.00000, -1, "UNKNOWN", "", "PRIVATE", 1, _strCommander, _strDriver, _strGunner, _strCargo, true, true, "", "west", "", [], "", "NO CHANGE", "SAFE", "Auto", 1.00000,
	0.77778, 0.20000, 0.51778, 0.20000, [], "", [], 0.75000, 1.82000, 0.00000
] + []) call _func_COC_Create_Unit;

_group_1 = ["_group_1","",[2542.90009, 1287.00798, 15.67261],"EAST","","","",0,[]] call _func_COC_Create_Group;

private ["_strCommander", "_strDriver", "_strGunner", "_strCargo"];
_strCommander = ""; _strDriver = ""; _strGunner = ""; _strCargo = "";
_unit_17 = (
[
	"_unit_17", true, "vbs2_af_taliban_ak74", [2551.59740, 1287.02013, 15.77457], [], 1, "CAN_COLLIDE", -82.29044, "badguy1", 1.00000,
	1.00000, -1, "UNKNOWN", "", "PRIVATE", 1, _strCommander, _strDriver, _strGunner, _strCargo, false, false, "", "east", "", [], "badguy1", "NO CHANGE", "AWARE", "Up", 1.00000,
	0.04198, 0.03875, 0.51778, 0.20000, [], "", [], 0.00000, 1.82000, 0.00000
] + []) call _func_COC_Create_Unit;

private ["_strCommander", "_strDriver", "_strGunner", "_strCargo"];
_strCommander = ""; _strDriver = ""; _strGunner = ""; _strCargo = "";
_unit_24 = (
[
	"_unit_24", true, "vbs2_af_taliban_ak74", [2541.13407, 1256.81410, 15.65278], [], 0, "CAN_COLLIDE", 58.81911, "", 1.00000,
	1.00000, -1, "UNKNOWN", "", "PRIVATE", 1, _strCommander, _strDriver, _strGunner, _strCargo, false, false, "", "east", "", [], "", "NO CHANGE", "AWARE", "Up", 1.00000,
	0.04947, 0.04061, 0.51778, 0.20000, [], "", [], 0.00000, 1.82000, 0.00000
] + []) call _func_COC_Create_Unit;

private ["_strCommander", "_strDriver", "_strGunner", "_strCargo"];
_strCommander = ""; _strDriver = ""; _strGunner = ""; _strCargo = "";
_unit_26 = (
[
	"_unit_26", true, "vbs2_af_taliban_ak74", [2542.10730, 1286.95114, 15.72377], [], 1, "CAN_COLLIDE", 79.71201, "", 1.00000,
	1.00000, -1, "UNKNOWN", "", "PRIVATE", 1, _strCommander, _strDriver, _strGunner, _strCargo, false, false, "", "east", "", [], "", "NO CHANGE", "AWARE", "Up", 1.00000,
	0.04754, 0.04246, 0.51778, 0.20000, [], "", [], 0.00000, 1.82000, 0.00000
] + []) call _func_COC_Create_Unit;

private ["_strCommander", "_strDriver", "_strGunner", "_strCargo"];
_strCommander = ""; _strDriver = ""; _strGunner = ""; _strCargo = "";
_unit_30 = (
[
	"_unit_30", true, "vbs2_af_taliban_ak74", [2543.54976, 1227.16364, 15.72379], [], 0, "CAN_COLLIDE", 82.79820, "", 1.00000,
	1.00000, -1, "UNKNOWN", "", "PRIVATE", 1, _strCommander, _strDriver, _strGunner, _strCargo, false, false, "", "east", "", [], "", "NO CHANGE", "AWARE", "Up", 1.00000,
	0.05319, 0.04802, 0.51778, 0.20000, [], "", [], 0.00000, 1.82000, 0.00000
] + []) call _func_COC_Create_Unit;

private ["_strCommander", "_strDriver", "_strGunner", "_strCargo"];
_strCommander = ""; _strDriver = ""; _strGunner = ""; _strCargo = "";
_unit_32 = (
[
	"_unit_32", true, "vbs2_af_taliban_ak74", [2551.94287, 1197.29367, 15.72378], [], 0, "CAN_COLLIDE", -84.03313, "", 1.00000,
	1.00000, -1, "UNKNOWN", "", "PRIVATE", 1, _strCommander, _strDriver, _strGunner, _strCargo, false, false, "", "east", "", [], "", "NO CHANGE", "AWARE", "Up", 1.00000,
	0.04206, 0.03134, 0.51778, 0.20000, [], "", [], 0.00000, 1.82000, 0.00000
] + []) call _func_COC_Create_Unit;

private ["_strCommander", "_strDriver", "_strGunner", "_strCargo"];
_strCommander = ""; _strDriver = ""; _strGunner = ""; _strCargo = "";
_unit_34 = (
[
	"_unit_34", true, "vbs2_af_taliban_ak74", [2567.04147, 1196.96165, 15.72377], [], 0, "CAN_COLLIDE", -67.50087, "", 1.00000,
	1.00000, -1, "UNKNOWN", "", "PRIVATE", 1, _strCommander, _strDriver, _strGunner, _strCargo, false, false, "", "east", "", [], "", "NO CHANGE", "AWARE", "Up", 1.00000,
	0.03835, 0.05173, 0.51778, 0.20000, [], "", [], 0.00000, 1.82000, 0.00000
] + []) call _func_COC_Create_Unit;

private ["_strCommander", "_strDriver", "_strGunner", "_strCargo"];
_strCommander = ""; _strDriver = ""; _strGunner = ""; _strCargo = "";
_unit_36 = (
[
	"_unit_36", true, "vbs2_af_taliban_ak74", [2559.23405, 1197.11813, 15.72378], [], 0, "CAN_COLLIDE", 100.26970, "", 1.00000,
	1.00000, -1, "UNKNOWN", "", "PRIVATE", 1, _strCommander, _strDriver, _strGunner, _strCargo, false, false, "", "east", "", [], "", "NO CHANGE", "AWARE", "Up", 1.00000,
	0.02723, 0.02393, 0.51778, 0.20000, [], "", [], 0.00000, 1.82000, 0.00000
] + []) call _func_COC_Create_Unit;

private ["_strCommander", "_strDriver", "_strGunner", "_strCargo"];
_strCommander = ""; _strDriver = ""; _strGunner = ""; _strCargo = "";
_unit_38 = (
[
	"_unit_38", true, "vbs2_af_taliban_ak74", [2568.07385, 1257.14978, 15.72376], [], 0, "CAN_COLLIDE", -87.54081, "", 1.00000,
	1.00000, -1, "UNKNOWN", "", "PRIVATE", 1, _strCommander, _strDriver, _strGunner, _strCargo, false, false, "", "east", "", [], "", "NO CHANGE", "COMBAT", "Up", 1.00000,
	0.00000, 0.00000, 0.51778, 0.20000, [], "", [], 0.00000, 1.82000, 0.00000
] + []) call _func_COC_Create_Unit;

private ["_strCommander", "_strDriver", "_strGunner", "_strCargo"];
_strCommander = ""; _strDriver = ""; _strGunner = ""; _strCargo = "";
_unit_40 = (
[
	"_unit_40", true, "vbs2_af_taliban_ak74", [2559.13287, 1287.14698, 15.72376], [], 0, "CAN_COLLIDE", 89.17978, "", 1.00000,
	1.00000, -1, "UNKNOWN", "this disableAI ""MOVE""", "PRIVATE", 1, _strCommander, _strDriver, _strGunner, _strCargo, false, false, "", "east", "", [], "", "NO CHANGE", "COMBAT", "Up", 1.00000,
	0.03465, 0.02763, 0.51778, 0.20000, [], "", [], 0.00000, 1.82000, 0.00000
] + []) call _func_COC_Create_Unit;

_trigger_1 = ["_trigger_1", [2541.68263, 1427.18129, 0.31107], [2, 5, 0, false], ["WEST", "PRESENT", true], [0, 0, 0, false], "END2", "end_mission", "MISSION END", ["this", "endMission ""END1"";", ""],objNull,["true","NoChange","NoChange","NoChange","NoChange","NoChange","None","plain","BIS","Sphere", addQuotes ''],""] call _func_COC_Trigger_Create;

_trigger_2 = ["_trigger_2", [2548.09155, 1307.79200, 15.75054], [3, 3, 0, false], ["WEST", "PRESENT", false], [0, 0, 0, false], "END2", "start_mission", "", ["this", "script = execVM ""init_script.sqf""", ""],objNull,["true","NoChange","NoChange","NoChange","NoChange","NoChange","None","plain","BIS","Sphere", addQuotes ''],""] call _func_COC_Trigger_Create;

call (compile (preprocessFile "\vbs2\editor\data\scripts\waypoint\waypointsPrepare.sqf"));
call (compile (preprocessFile "\vbs2\editor\data\scripts\waypoint\waypointsPrepareSynch.sqf"));
call (compile (preprocessFile "\vbs2\editor\data\scripts\group\groupBroadcastSubordinateGroups.sqf"));

if (isNil "_map") then
{
  processInitCommands;
};
