# Supplementary material for: Game controller modification for fMRI hyperscanning experiments in a cooperative virtual reality environment
Source: MethodsX. 2014 Nov 4;1:292–9. doi: 10.1016/j.mex.2014.10.009 (PMC4473038; doi:10.1016/j.mex.2014.10.009)
Supplement: Supplementary file 1 [file mmc1.zip › mmc1/serialTeensy_ino.ino]

//Joe Snider
//2/14
//
//Signal a TTL pulse from the Teensy 3.1. It raises the voltage on the analog pin (14) 
// to the max directly after receiving a signal 'a' on the serial port.
//It automatically drops back to 0V after duration microsecs (10000).
//External tests show no additional delay as compared to a parallel port (probably ~1micro sec precision).

/*
To the extent possible under law, the author(s) have dedicated all copyright and related and neighboring 
rights to this software to the public domain worldwide.This software is distributed without any warranty.
You should have received a copy of the CC0 Public Domain Dedication along with this software.
If not, see <http://creativecommons.org/publicdomain/zero/1.0/>.
*/

const int ledPin = 13;

//send these through serial to signal high or low TTL
const char pulse = 'a';
const int duration = 10000; //microsec

boolean ttl = false;

int incomingByte;
elapsedMicros usec = 0;

void setup() {
  Serial.begin(9600);
  pinMode(ledPin, OUTPUT);
  analogWriteResolution(12);
}

void loop() {
  if(Serial.available()) {
    incomingByte = Serial.read();

    if(incomingByte == pulse) {
      ttl = true;
      usec = 0;
      digitalWrite(ledPin, HIGH);
      analogWrite(A14, 4000);
    }
  }
  
  if(ttl && (usec > duration)) {
    digitalWrite(ledPin, LOW);
    analogWrite(A14, 1);
  }
}
