# Supplementary material for: Game controller modification for fMRI hyperscanning experiments in a cooperative virtual reality environment
Source: MethodsX. 2014 Nov 4;1:292–9. doi: 10.1016/j.mex.2014.10.009 (PMC4473038; doi:10.1016/j.mex.2014.10.009)
Supplement: Supplementary file 1 [file mmc1.zip › mmc1/teensyTTL.h]

//Joe Snider
//2/14
//
//Interface for the Teensy serial TTL
//The arduino code is elsewhere. This just opens a com port and 
// writes the letter 'a' to send a signal to teensy to fire a TTL.


/*
To the extent possible under law, the author(s) have dedicated all copyright and related and neighboring 
rights to this software to the public domain worldwide.This software is distributed without any warranty.
You should have received a copy of the CC0 Public Domain Dedication along with this software.
If not, see <http://creativecommons.org/publicdomain/zero/1.0/>.
*/


#include <iostream>
#include <fstream>
#include <vector>

#include <boost/asio.hpp>

const char FIRE_PORT[] = "a";

using namespace std;

#ifndef __TEENSY_TTL
#define __TEENSY_TTL

class CTeensyTTL{
public:
	boost::asio::serial_port m_port;
	bool m_connected;
	int m_portID;
	string m_portName;

	CTeensyTTL(boost::asio::io_service& io): m_port(io), m_connected(false), m_portID(-1) {}
	~CTeensyTTL() {
		Stop();
	}

	//You have to specify the name of the com port that the Teensy is attached to (i.e. "COM4")
	bool Open(const char * com) {
		if(m_connected) {
			Stop();
		}

		boost::system::error_code er;
		try {
			// create the serial device from the port name
			boost::asio::io_service io;
			m_port.open(com, er);
			if(m_port.is_open()) {
				m_connected = true;
				return true;
			} else {
				throw(std::exception(er.message().c_str()));
			}
		} catch (std::exception &e) {
			cout << "Some error\n" << flush;
			cout << "    " << e.what() << "\n" << flush;
			m_connected = false;
			return false;
		}
	}

	void Stop() {
		if(m_connected) {
			m_port.close();
		}
	}

	void Fire() {
		if(m_connected) {
			boost::asio::write(m_port, boost::asio::buffer(FIRE_PORT));
		}
	}
};

#endif// TEENSY_TTL
