# Supplementary material for: Game controller modification for fMRI hyperscanning experiments in a cooperative virtual reality environment
Source: MethodsX. 2014 Nov 4;1:292–9. doi: 10.1016/j.mex.2014.10.009 (PMC4473038; doi:10.1016/j.mex.2014.10.009)
Supplement: Supplementary file 1 [file mmc1.zip › mmc1/vbsTeensyTTL.cpp]

//Joe Snider
//2/14
//
//Plugin for firing the Teensy. Attach to a vbs event and send this plugin the "fire" command.
//Very little checking.
//
//BOOST is used to handle the io port.

/*
To the extent possible under law, the author(s) have dedicated all copyright and related and neighboring 
rights to this software to the public domain worldwide.This software is distributed without any warranty.
You should have received a copy of the CC0 Public Domain Dedication along with this software.
If not, see <http://creativecommons.org/publicdomain/zero/1.0/>.
*/

#include "teensyTTL.h"

#include <windows.h>
#include <string>
#include "vbsTeensyTTL.h"

//This is hacked in and you have to recompile to change it.
//Could easily be read from a file or something.
const char TEENSY_PORT[] = "COM4";

using namespace std;

boost::asio::io_service io;
CTeensyTTL ttl(io);

// Command function declaration
typedef int (WINAPI * ExecuteCommandType)(const char *command, char *result, int resultLength);

// Command function definition
ExecuteCommandType ExecuteCommand = NULL;

// Function that will register the ExecuteCommand function of the engine
VBSPLUGIN_EXPORT void WINAPI RegisterCommandFnc(void *executeCommandFnc)
{
  ExecuteCommand = (ExecuteCommandType)executeCommandFnc;
}

// This function will be executed every simulation step (every frame) and took a part in the simulation procedure.
// We can be sure in this function the ExecuteCommand registering was already done.
// deltaT is time in seconds since the last simulation step
bool scrollCreated = false;
char hdl[1024];
double fireAgain = -10000.0;
VBSPLUGIN_EXPORT void WINAPI OnSimulationStep(float deltaT)
{
	if(!ttl.m_connected) {
		if(ttl.Open(TEENSY_PORT)) {
			ExecuteCommand("[-1,2000] diagMessage \"TeensyTTL Connected\"", NULL, 0);
		} else {
			ExecuteCommand("[-1,2000] diagMessage \"TeensyTTL Connection failed\"", NULL, 0);
		}
	}

	if(fireAgain > 0) {
		fireAgain -= deltaT;
	} else if (-1. < fireAgain && fireAgain < 0) {
		if(ttl.m_connected) {
			ttl.Fire();
			ExecuteCommand("[-1,2000] diagMessage \"Second fire succeeded\"", NULL, 0);
			ExecuteCommand("_bmIndex = AARaddBookMark [AARcurrentTime,\"TTL\",\"Second Pulse\"]", NULL, 0);
			fireAgain = -100000.;
		} else {
			ExecuteCommand("[-1,2000] diagMessage \"Second fire failed\"", NULL, 0);
		}
	}
}

// This function will be executed every time the script in the engine calls the script function "pluginFunction"
// We can be sure in this function the ExecuteCommand registering was already done.
// Note that the plugin takes responsibility for allocating and deleting the returned string
bool scrollCreated2 = false;
char hdl2[1024];
string ttlCommand("fire");
string ttlDoubleCommand("doublefire");
VBSPLUGIN_EXPORT const char* WINAPI PluginFunction(const char *input)
{
	if(!scrollCreated2) {
		ExecuteCommand("[-1,200000] diagMessage \"started teensyTTL\" ", hdl2, 1024);
		scrollCreated2 = true;
	}
	string command("[");
	command.append(hdl2);
	command.append(",1000] diagMessage \"Signal ");
	command.append(input);
	command.append("\"");
	ExecuteCommand(command.c_str(), NULL, 0);

	command = input;
	transform(command.begin(), command.end(), command.begin(), tolower);
	if(command == ttlCommand && ttl.m_connected) {
		ttl.Fire();
		ExecuteCommand("_bmIndex = AARaddBookMark [AARcurrentTime,\"TTL\",\"First Pulse\"]", NULL, 0);
	} else if (command == ttlDoubleCommand && ttl.m_connected) {
		ttl.Fire();
		ExecuteCommand("_bmIndex = AARaddBookMark [AARcurrentTime,\"TTL\",\"First Pulse\"]", NULL, 0);
		//request another ttl in 500ms
		fireAgain = 0.5;
	}

	static const char result[]="[1.0, 3.75]";
	return result;
}

// DllMain
BOOL WINAPI DllMain(HINSTANCE hDll, DWORD fdwReason, LPVOID lpvReserved)
{
   switch(fdwReason)
   {
      case DLL_PROCESS_ATTACH:
         OutputDebugString("Called DllMain with DLL_PROCESS_ATTACH\n");
         break;
      case DLL_PROCESS_DETACH:
         OutputDebugString("Called DllMain with DLL_PROCESS_DETACH\n");
         break;
      case DLL_THREAD_ATTACH:
         OutputDebugString("Called DllMain with DLL_THREAD_ATTACH\n");
         break;
      case DLL_THREAD_DETACH:
         OutputDebugString("Called DllMain with DLL_THREAD_DETACH\n");
         break;
   }
   return TRUE;
}
