# Supplementary material for: Game controller modification for fMRI hyperscanning experiments in a cooperative virtual reality environment
Source: MethodsX. 2014 Nov 4;1:292–9. doi: 10.1016/j.mex.2014.10.009 (PMC4473038; doi:10.1016/j.mex.2014.10.009)
Supplement: Supplementary file 1 [file mmc1.zip › mmc1/vbsTeensyTTL.h]

//Joe Snider
//2/14
//
//Interface for the TTL plugin using the teensy (just copied, see cpp)

#define VBSPLUGIN_EXPORT __declspec(dllexport)

VBSPLUGIN_EXPORT void WINAPI RegisterCommandFnc(void *executeCommandFnc);
VBSPLUGIN_EXPORT void WINAPI OnSimulationStep(float deltaT);
VBSPLUGIN_EXPORT const char* WINAPI PluginFunction(const char *input);
