# Supplementary material for: Game controller modification for fMRI hyperscanning experiments in a cooperative virtual reality environment
Source: MethodsX. 2014 Nov 4;1:292–9. doi: 10.1016/j.mex.2014.10.009 (PMC4473038; doi:10.1016/j.mex.2014.10.009)
Supplement: Supplementary file 1 [file mmc1.zip › mmc1/vbsTeensyTTL.log]

Build started 10/21/2014 4:51:04 PM.
     1>Project "C:\Users\Joe\Documents\joe\serialTTL\vbsTeensyTTL\vbsTeensyTTL_clean\vbsTeensyTTL\vbsTeensyTTL.vcxproj" on node 2 (Build target(s)).
     1>ClCompile:
         C:\Program Files\Microsoft Visual Studio 11.0\VC\bin\CL.exe /c /IC:\boost_1_55_0 /Zi /nologo /W3 /WX- /sdl /O2 /Oi /Oy- /GL /D _WINDLL /D _MBCS /Gm- /EHsc /MD /GS /Gy /fp:precise /Zc:wchar_t /Zc:forScope /Fo"Release\\" /Fd"Release\vc110.pdb" /Gd /TP /analyze- /errorReport:prompt vbsTeensyTTL.cpp
         vbsTeensyTTL.cpp
         Please define _WIN32_WINNT or _WIN32_WINDOWS appropriately. For example:
         - add -D_WIN32_WINNT=0x0501 to the compiler command line; or
         - add _WIN32_WINNT=0x0501 to your project's Preprocessor Definitions.
         Assuming _WIN32_WINNT=0x0501 (i.e. Windows XP target).
       Link:
         C:\Program Files\Microsoft Visual Studio 11.0\VC\bin\link.exe /ERRORREPORT:PROMPT /OUT:"C:\Users\Joe\Documents\joe\serialTTL\vbsTeensyTTL\vbsTeensyTTL_clean\Release\vbsTeensyTTL.dll" /NOLOGO /LIBPATH:C:\boost_1_55_0\stage\lib kernel32.lib user32.lib gdi32.lib winspool.lib comdlg32.lib advapi32.lib shell32.lib ole32.lib oleaut32.lib uuid.lib odbc32.lib odbccp32.lib /DEF:"vbsTeensyTTL.def" /MANIFEST /MANIFESTUAC:"level='asInvoker' uiAccess='false'" /manifest:embed /DEBUG /PDB:"C:\Users\Joe\Documents\joe\serialTTL\vbsTeensyTTL\vbsTeensyTTL_clean\Release\vbsTeensyTTL.pdb" /OPT:REF /OPT:ICF /LTCG /TLBID:1 /DYNAMICBASE /NXCOMPAT /IMPLIB:"C:\Users\Joe\Documents\joe\serialTTL\vbsTeensyTTL\vbsTeensyTTL_clean\Release\vbsTeensyTTL.lib" /MACHINE:X86 /SAFESEH /DLL Release\vbsTeensyTTL.obj
     1>vbsTeensyTTL.def(2): warning LNK4017: DESCRIPTION statement not supported for the target platform; ignored
            Creating library C:\Users\Joe\Documents\joe\serialTTL\vbsTeensyTTL\vbsTeensyTTL_clean\Release\vbsTeensyTTL.lib and object C:\Users\Joe\Documents\joe\serialTTL\vbsTeensyTTL\vbsTeensyTTL_clean\Release\vbsTeensyTTL.exp
         Generating code
         Finished generating code
         vbsTeensyTTL.vcxproj -> C:\Users\Joe\Documents\joe\serialTTL\vbsTeensyTTL\vbsTeensyTTL_clean\Release\vbsTeensyTTL.dll
     1>Done Building Project "C:\Users\Joe\Documents\joe\serialTTL\vbsTeensyTTL\vbsTeensyTTL_clean\vbsTeensyTTL\vbsTeensyTTL.vcxproj" (Build target(s)).

Build succeeded.

Time Elapsed 00:00:08.58
